# Supplementary material for: Immunotherapy Enhancement by Targeting Extracellular Tumor pH in Triple-Negative Breast Cancer Mouse Model
Source: Cancers (Basel). 2023 Oct 11;15(20):4931. doi: 10.3390/cancers15204931 (PMC10605606; doi:10.3390/cancers15204931)
Supplement: Supplementary file 1 [file cancers-15-04931-s001.zip]

Archive with 1 entries (1 files):
- cancers-2603626-supplementary.pdf
